# Supplementary material for: Rigosertib and Cholangiocarcinoma: A Cell Cycle Affair
Source: Int J Mol Sci. 2021 Dec 25;23(1):213. doi: 10.3390/ijms23010213 (PMC8745771; doi:10.3390/ijms23010213)
Supplement: Supplementary file 1 [file ijms-23-00213-s001.zip]

Archive with 1 entries (1 files):
- ijms-1512001-supplementary.pdf
